# Supplementary material for: Extracts and Scirpusin B from Recycled Seeds and Rinds of Passion Fruits (Passiflora edulis var. Tainung No. 1) Exhibit Improved Functions in Scopolamine-Induced Impaired-Memory ICR Mice
Source: Antioxidants (Basel). 2023 Nov 29;12(12):2058. doi: 10.3390/antiox12122058 (PMC10741041; doi:10.3390/antiox12122058)
Supplement: Supplementary file 1 [file antioxidants-12-02058-s001.zip]

Archive with 1 entries (1 files):
- antioxidants-2730299-supplementary.pdf
